# Supplementary material for: The plasma peptides of ovarian cancer
Source: Clin Proteomics. 2018 Dec 21;15:41. doi: 10.1186/s12014-018-9215-z (PMC6302491; doi:10.1186/s12014-018-9215-z)
Supplement: Supplementary file 2 — Additional file 2: Table S2 Average Chi Square value per gene symbol for ovarian cancer versus normal female plasma. [file 12014_2018_9215_MOESM2_ESM.xlsx]

## Sheet: Sheet1
Additional file 2: Table S2. Average Chi Square value per gene symbol for ovarian cancer versus normal female plasma.
Gene_Symbol	mean	se(mean)	data:n
HP	43523.2	10994.5	14
HPR	26173.7	13101.4	3
SERPINA1	2559.5	2556.54	6
CCDC148	2168.93	679.12	11
CPSF3	1263.33	1227.4	5
MORN3	1055.84	NA	1
C4B_2	888.477	NA	1
QSER1	628.338	286.915	6
SIRT1	625.617	179.745	5
CCNI2	461.747	1.59309	3
NMI	344.889	171.418	3
Nbla03646	344.739	NA	1
XTP11	344.739	NA	1
HPX	334.994	NA	1
LOC101927572	328.389	NA	1
F13A1	321.844	45.959	8
SMC5	310.605	28.7103	4
C4A	300.8	187.715	6
SEMA6B	285.255	9.27857	2
LOXL3	280.992	77.8679	10
SEZ6L2	230.792	48.1303	9
DHCR24	224.433	77.0994	4
RTTN	223.226	64.1324	8
DBR1	217.767	115.324	3
ALCAM	207.577	58.9854	6
LOC401437	202.695	NA	1
BAI1	201.564	16.75	3
NID2	191.525	27.3233	8
SOWAHC	190.593	NA	1
C6orf165	189.541	124.557	3
C4B	179.686	118.138	10
FGA	175.226	35.4646	6
RGS22	174.524	39.9447	15
OXER1	169.314	169.126	2
ARHGEF25	159.933	26.1343	3
hCG_2031321	159.625	NA	1
FAM110B	157.933	NA	1
LOC102725271	157.933	NA	1
ORC1	157.933	0	2
ORC1L	157.933	NA	1
VWA5B1	156.709	50.9447	10
KCNQ2	156.694	21.7233	15
DGKH	154.306	14.1836	5
PTGFRN	153.4	18.2735	4
CCDC37	151.575	76.1921	3
DKFZp686H14204	148.178	NA	1
ISL1	146.792	0	2
GIMAP4	144.852	48.8404	4
LOC375295	143.868	NA	1
RAI1	143.384	86.6114	5
DGCR6L	141.844	8.04477	3
IVL	140.53	133.94	2
C6orf201	139.726	2.9152	7
MTUS1	139.072	43.3977	9
18aa	133.799	NA	1
APOC4-APOC2	133.799	NA	1
DKFZp666M0710	133.799	NA	1
hCG_1994636	133.799	NA	1
MYADML2	133.799	NA	1
TPM3-ROS1	133.799	NA	1
IKBKB	131.585	32.9483	20
EIF2AK4	131.356	40.2898	6
OPLAH	130.158	0	2
APOA4	130.009	1.2912	3
JAK1	129.81	50.4554	5
DKFZp686C06243	129.382	NA	1
GAR1	126.872	NA	1
SRGN	126.574	NA	1
PRC1	125.488	28.7914	14
MAMDC2	125.392	NA	1
SHROOM4	122.572	1.93187	3
ACRC	122.327	24.4654	3
LPPR3	121.71	76.1913	4
RGPD1	121.399	35.1667	7
RGPD2	120.306	43.7145	3
ITIH4	117.48	23.1559	6
RRP1B	116.844	16.9549	2
hCG_2033443	114.523	NA	1
VCPIP1	113.888	NA	1
PHRF1	111.669	0.360099	10
DKFZp686C21148	111.665	NA	1
DKFZp779K1053	111.665	NA	1
LHX1	111.665	0	2
TRIM43	111.665	NA	1
SENP3	110.754	66.8378	5
KRT6A	110.032	NA	1
ATP8B3	108.476	43.8417	10
ZFYVE26	108.006	42.835	6
PKP1	107.485	52.8646	3
TMTC2	107.382	50.1812	4
TRPV1	107.155	19.5777	9
ADD3	107.098	2.89597	3
HDAC9	107.055	28.4972	25
DOCK10	106.513	15.0663	18
FAM46A	104.765	67.0145	7
KRT6C	104.202	NA	1
THAP5	101.359	57.6657	4
TOPORS	100.879	1.93285	2
RASIP1	100.525	23.8244	9
TUBGCP6	100.418	32.7441	9
DKFZp781N1972	99.8892	NA	1
LRIG3(NM_153377)-ROS1	99.8892	NA	1
ITIH1	99.676	59.4119	8
GON4L	99.3102	18.4213	10
SCN10A	99.2863	0	2
KMT2B	99.2851	4.65415	4
NTM	98.949	18.1056	15
MAT2B	98.5898	30.3993	4
TENM2	98.3743	1.51492	9
RALGPS1	98.3029	21.0778	15
MAGI1	97.3367	8.36072	23
STXBP1	97.0169	0	2
RC3H1	96.9781	14.914	7
C1orf177	95.5908	1.39463	3
LRPPRC	93.8773	20.7661	6
RFWD2	93.413	22.1926	15
MOAT-B	92.9795	NA	1
CLHC1	91.9673	40.3139	14
C9orf8	91.5304	NA	1
CNGA2	91.5304	NA	1
DKFZp686C2268	91.5304	NA	1
DMRTA1	91.5304	NA	1
LOC102725448	91.5304	NA	1
LOC645967	91.5304	NA	1
NP220	91.5304	NA	1
NSUN7	91.5304	0	2
PDAF	91.5304	NA	1
RCAS1	91.5304	NA	1
TMPRSS9	91.5304	0	2
TMEM185B	91.1228	NA	1
FAM102A	90.9421	1.49843	2
ALB	90.6875	28.0469	8
GPSM1	89.1103	39.6619	4
DSC2	88.7294	22.4611	6
RTN3	87.6362	44.7585	12
C3	86.8778	52.5685	5
SYF2	86.61	4.51276	2
hCG_22253	86.2549	NA	1
YES1	84.7618	28.8891	4
MAP6	83.906	32.321	3
BRD8	83.4982	14.2329	28
TBC1D2	82.4766	51.2921	3
PINK1	82.1785	NA	1
OAS2	80.1815	34.9089	6
TRIB1	80.071	76.1807	4
XPA	79.1963	2.8164	4
LOC101060464	78.3698	NA	1
WDR5B	78.0684	NA	1
LOC102723899	75.4716	20.8623	4
NHS	75.3961	16.1343	3
AASS	75.1946	27.4685	4
AP2A1	74.5503	37.1143	3
ARHGAP11A	74.2618	25.8556	6
FBXL20	74.0349	18.9868	5
DKFZp666J235	73.6206	NA	1
TIGD5	73.6206	NA	1
LRP12	73.5158	35.7687	3
EPR-1	73.4169	NA	1
CEP83	73.3961	NA	1
DKFZp686H02120	73.3961	NA	1
DKFZp686P0251	73.3961	NA	1
Em:AP000351.3	73.3961	NA	1
ENDOG	73.3961	NA	1
FGL2	73.3961	NA	1
FRRS1L	73.3961	NA	1
GSTT2B	73.3961	0	3
HSP90AA5P	73.3961	NA	1
HSP90B2P	73.3961	NA	1
KLHL6	73.3961	NA	1
LOC402470	73.3961	NA	1
LOC728637	73.3961	0	2
P2RY11	73.3961	NA	1
RPS4Y1	73.3961	0	4
TMEM183A	73.3961	0	2
TMEM183B	73.3961	NA	1
GIPC2	73.3102	2.19261	4
C10orf118	73.0936	20.9961	7
OR4F21	72.0442	NA	1
TRIM43B	72.0442	NA	1
C1orf87	71.9028	2.81536	2
MICU1	70.9377	18.0752	13
KIF21B	70.6141	24.4454	5
PIDD	70.5212	20.076	8
ANKRD27	70.1825	27.0253	9
RERG	70.0051	68.6853	5
UBR3	68.842	10.8125	11
RAB21	68.4462	NA	1
MRPS26	67.7559	NA	1
NDST3	67.3289	24.2015	2
FBXO41	67.3101	1.19648	3
MARVELD3	66.8681	63.2117	6
ADCY8	66.3814	19.2509	7
F2	66.3693	41.2052	6
CLK3	66.3548	29.4149	19
ZNF557	66.1977	7.42287	3
ZCCHC3	65.5148	34.1421	3
G3BP	65.3021	NA	1
KIAA1875	64.852	26.6783	2
TLR1	64.8417	11.2523	14
IFT88	64.4932	10.9784	11
PDE4D	63.8094	11.9204	16
ATGL	63.6228	NA	1
SPTB	63.6009	35.5655	5
CDC14A	63.5858	7.47502	7
POLN	63.3172	48.3474	2
AOAH	62.8073	21.7876	7
SMU1	62.6399	5.3781	3
LOC102724128	62.5766	NA	1
CCDC136	62.5314	15.9241	19
AOC2	61.9863	0	2
LOC392395	61.9863	NA	1
RGS3	61.36	7.19606	20
GFRA4	60.3396	0.945564	3
TAP1	60.1666	25.9763	12
CENPO	60.1179	8.79048	2
RTN4R	59.7745	0	3
SHPRH	59.4734	14.1968	9
SMCO2	59.3148	55.2087	2
CTGF	59.2618	14.1343	3
CTTNBP2NL	59.2618	14.1343	3
ABCA6	59.1724	14.2237	5
ZNF711	59.1275	14.2686	5
KIAA1212	58.8393	15.7118	2
FLJ00304	58.7118	NA	1
SGCZ	58.4209	19.6383	4
PLXNA2	58.3428	4.56715	4
HHIP	58.2825	0	3
KCNA7	58.2618	15.1343	2
ZRSR1	57.9881	NA	1
TFAP2E	57.9031	3.68923	2
RECK	57.2953	28.751	3
BCAS2	57.2618	NA	1
CDY2B	57.2618	NA	1
CENPQ	57.2618	NA	1
CTGLF11P	57.2618	NA	1
DKFZp434M231	57.2618	NA	1
DKFZp451H216	57.2618	NA	1
DKFZp686B16128	57.2618	NA	1
DKFZp686C13142	57.2618	NA	1
DKFZp686P18250	57.2618	NA	1
DKFZP761I2123	57.2618	NA	1
DKFZp779H2259	57.2618	NA	1
EPS8L3	57.2618	0	4
FRMD7	57.2618	0	2
HEL-S-37	57.2618	NA	1
IL36A	57.2618	NA	1
IRF2BP1	57.2618	NA	1
KIAA1539	57.2618	NA	1
KLHL40	57.2618	0	2
LOC101060689	57.2618	NA	1
LOC102725457	57.2618	NA	1
LPAR5	57.2618	NA	1
PRAMEF23	57.2618	NA	1
PRAMEF5	57.2618	NA	1
SHISA2	57.2618	NA	1
VANGL2	57.2618	NA	1
YARS	57.2618	NA	1
EXOC6B	57.2037	12.8769	6
HSP90AA4P	57.178	NA	1
SNAPC2	57.1452	50.5306	3
GAK	57.0282	12.7998	19
DKFZp686M1993	56.6885	NA	1
PARP9	56.6292	41.6814	5
DIXDC1	56.5663	13.268	9
SAMD4A	56.3812	18.1276	5
GPR112	56.1946	35.3357	2
C11orf63	56.161	19.2213	4
TBC1D10B	55.9932	55.6715	2
FAXC	55.9812	13.7412	5
TCEB3B	55.9723	7.46388	2
DKFZp566C233	55.9714	NA	1
KIAA1009	55.9395	6.08327	2
DKFZp686F20131	55.7386	NA	1
CYP27B1	54.926	36.7022	4
DYRK1B	54.7045	5.13987	8
DKFZp761O1618	54.6524	NA	1
TRIP11	54.6083	14.1054	9
CDC42BPA	54.3535	6.49291	20
MTMR11	54.1946	19.369	4
HNRNPA0	54.1225	NA	1
JMJD1B	54.1225	NA	1
PRR14L	53.9492	30.9387	6
PAOX	53.7941	19.4782	6
hCG_1999854	53.7756	NA	1
HPS6	53.7756	NA	1
CDH4	53.696	4.01559	3
MARVELD2	53.3271	12.2083	8
LOC644249	53.217	10.0895	3
PNPLA7	52.8481	15.2744	8
ARAF	52.6496	17.5935	5
AGBL1	52.5657	19.4823	3
DCST1	52.5503	4.71143	3
NEUROD2	52.1946	21.2015	2
WARS2	51.9175	20.3159	5
CEP63	51.8988	11.8361	18
DKKL1	51.845	5.83486	12
MTR	51.7566	6.90654	9
PSMD10	51.718	1.47331	5
GSTT2	51.6992	9.42742	5
NBEA	51.5872	5.38857	13
RTCA	51.5267	16.924	4
RPL35A	51.5089	10.8288	5
ATL1-delta	51.352	NA	1
ATL1-gamma	51.352	NA	1
BCL11B	51.352	0	2
LOC102724138	51.352	NA	1
LOC102725307	51.352	NA	1
LRIG3(NM_001136051)-ROS1	51.352	NA	1
SLC34A2-ROS1	51.352	NA	1
ZIC5	51.352	NA	1
RTN4RL1	51.3274	NA	1
PNPLA2	50.856	15.3095	4
CYP2A7	50.6913	25.0382	5
TCEB3CL	50.3901	NA	1
NFKB2	50.3489	16.4455	6
ZC3H13	50.3121	18.4373	11
LRRC43	49.8627	23.9581	3
TMSB4XP4	49.8562	NA	1
AP1B1	49.748	12.257	6
BCCIP	49.1275	21.4964	4
TXNDC2	48.9002	17.1659	7
SLC4A10	48.8463	8.76632	15
TTC23L	48.7806	13.3423	6
CACNG8	48.7799	NA	1
APOL1	48.7417	3.37626	39
MYOT	48.6156	2.68319	4
SPATA31D4	48.5906	1.79952	2
HNRPLL	48.5504	1.55785	2
CRIPT	48.5142	NA	1
CDH2	48.4608	12.1226	6
AGRN	48.4486	12.265	13
NAA16	47.9773	19.371	6
PPAN-P2RY11	47.8252	45.1543	2
TEX10	47.7863	32.07	3
APOA1	47.6631	22.8372	3
PTPRK	47.645	6.61838	29
SLIT3	47.5514	11.4997	5
MLPH	47.2968	10.7479	19
ADAR	47.1803	6.86677	12
DKFZp586B1621	47.0981	NA	1
DPF2	47.0471	24.2429	5
DLG4	46.829	12.4141	13
LOC101930171	46.791	NA	1
TCEB3C	46.791	NA	1
TCEB3CL2	46.791	NA	1
LMAN1	46.6756	5.62709	2
DDX42	46.5286	42.3023	5
PIP4K2C	46.2918	13.892	9
PGR	46.2381	16.6587	5
DKFZp686A22123	46.0522	NA	1
CAND1	46.0282	41.1168	3
TSTA3	45.8535	26.0172	10
PTPRU	45.7345	5.85439	11
MOSPD2	45.6551	8.85145	6
PKN3	45.6529	15.4815	6
FLJ00064	45.6413	NA	1
LOC101929264	45.6413	NA	1
LRRN2	45.6413	NA	1
FCN1	45.5614	27.3087	3
TSPYL	45.4905	NA	1
TSPYL1	45.4905	NA	1
COL10A1	45.3912	44.2067	3
HEATR1	45.3242	15.9853	6
REEP4	45.2614	11.2945	5
IQGAP1	45.1234	27.5894	8
GABBR1	45.0866	12.9214	14
BHLHA15	44.8309	NA	1
DKFZp686P10213	44.8309	NA	1
EEF1A2	44.8309	NA	1
VWDE	44.6737	16.1635	5
FBLN2	44.6716	17.335	9
ELL2	44.6598	17.7874	6
POTEB2	44.6199	38.0297	2
MCOLN2	44.43	23.6731	4
PKD1	44.2269	7.73252	22
HAUS8	44.1932	19.9932	5
IDNK	44.1384	19.1751	9
SFRP4	44.1275	13.1343	2
GALNT9	44.0844	14.3025	9
C1orf175	44.0139	NA	1
FLJ00246	44.0139	NA	1
FLJ00395	44.0139	NA	1
KIAA1937	44.0139	NA	1
TNPO3	43.9275	5.87724	5
CCDC41	43.82	19.6948	5
FXR1	43.6901	9.32834	19
TFAP2B	43.6275	5.36982	4
GART	43.5905	17.399	12
TBRG4	43.442	6.72841	10
SPATA31D3	43.2926	7.09752	2
LSS	43.2497	9.48506	6
SRGAP2	43.1965	11.2869	15
C11orf97	43.1275	NA	1
C15orf20	43.1275	NA	1
C4orf45	43.1275	NA	1
CCKAR	43.1275	NA	1
CD74/ROS	43.1275	NA	1
CMPK	43.1275	NA	1
CSPG3	43.1275	NA	1
DHX15	43.1275	NA	1
DKFZp434F0116	43.1275	NA	1
DKFZp564G2263	43.1275	NA	1
DKFZp686B0215	43.1275	NA	1
DKFZp686I15212	43.1275	NA	1
DKFZp686O01196	43.1275	NA	1
DKFZp781N0293	43.1275	NA	1
GBP1	43.1275	0	2
GPR27	43.1275	NA	1
GPRIN2	43.1275	0	2
hCG_1999356	43.1275	NA	1
HEL-S-90n	43.1275	NA	1
KIAA1881	43.1275	NA	1
LOC100134391	43.1275	NA	1
LOC101059935	43.1275	NA	1
LOC101928352	43.1275	NA	1
LOC346472	43.1275	NA	1
LOC728392	43.1275	NA	1
NDUFA4	43.1275	NA	1
NGL1	43.1275	0	2
NHN1	43.1275	NA	1
NOX3	43.1275	NA	1
OTOP1	43.1275	NA	1
PABPC1L2A	43.1275	NA	1
PCDHB8	43.1275	NA	1
SFRS4	43.1275	NA	1
SLC22A18AS	43.1275	NA	1
THBS4	43.1275	0	2
ZBED4	43.1275	NA	1
PPP1R16B	43.0506	0	2
TIGD2	43.0506	NA	1
PPIL4	42.9932	14.2686	4
C17orf82	42.9397	1.89118	2
C8orf86	42.6094	NA	1
NFYB	42.6094	0	3
TCRBV6S4A1	42.6094	NA	1
FAM171B	42.5711	2.47065	3
IQCE	42.5061	11.0158	11
TBC1D2B	42.4661	9.97976	8
SH2D3A	42.2778	8.48055	6
CPXM2	42.2446	19.1709	3
LOC102724286	42.2438	6.26464	2
ANGEL2	42.1681	12.2314	7
RNASEL	41.9075	3.73382	2
INSAF	41.7177	NA	1
PELO	41.7177	NA	1
UNQ8200	41.7177	NA	1
ZNF410	41.5889	10.6305	18
RYR1	41.4946	12.1084	15
MMP21	41.3248	NA	1
IL17RC	41.1992	6.54619	33
LOC392745	41.0485	NA	1
PEX26intG231T	41.0485	NA	1
RPS26	40.9711	32.4249	2
NRF	40.8687	NA	1
NSUN6	40.7006	2.42686	5
TNFRSF18	40.5863	9.69763	5
MAPT	40.5695	2.76436	42
TRIM35	40.5663	10.1338	5
FMNL1	40.5376	7.5462	15
BCDO2	40.4257	3.97246	2
CEP162	40.4219	14.2636	4
BDP1	40.3788	6.25715	8
CA7	40.3441	32.4173	6
GRP	40.1467	10.3353	7
KRT5	39.9962	20.6117	7
DMXL2	39.9458	10.7908	13
MAP3K8	39.8229	10.2799	6
C16orf71	39.7654	10.1436	5
DKFZp686L20222	39.6717	NA	1
DKFZp762C1015	39.6717	NA	1
MBIP	39.6434	9.29138	10
MYH10	39.5585	7.53362	11
ZNF844	39.5031	17.018	6
NOP9	39.4596	13.508	4
KIAA1946	39.3833	NA	1
MRPL44	39.3833	NA	1
Nbla00496	39.3833	NA	1
UTP14C	39.3833	0	2
PPIP5K2	39.2053	7.61202	21
DUSP5	39.1849	NA	1
LOC101928192	39.1758	NA	1
ZMYM1	39.1743	8.33815	8
ABCA12	39.1305	20.7002	3
FBF1	39.0731	19.7892	10
DUX4L4	39.0603	18.2015	2
FAM214B	39.0603	18.2015	2
ALKBH5	39.049	39.0193	2
POTEB	39.0257	17.9925	5
IL31RA	38.9237	9.67351	9
KNG1	38.843	13.4676	6
ZNF266	38.7546	18.5071	3
SHH	38.731	22.3419	5
RPTOR	38.6116	15.1747	5
ZSCAN29	38.5396	16.0174	7
SLC9C2	38.5353	18.7264	2
DNAH6	38.5038	NA	1
VILL	38.4911	17.9133	6
TRIM10	38.4006	12.9514	2
ANKRD44	38.3969	12.1749	15
PIWIL3	38.2963	7.09112	3
CDC42BPG	38.2856	NA	1
DKFZp686A01173	38.1737	NA	1
POTEI	38.1737	NA	1
RTL1	38.1737	0	2
hCG_2020192	38.1187	NA	1
RPS6KC1	38.0556	8.93966	9
DKFZp686C2469	37.9828	NA	1
LACRT	37.904	18.113	3
AADACL2	37.7246	35.6715	2
ATXN3	37.7129	2.01483	213
ZNF311	37.6469	4.97162	10
HCA90	37.6296	NA	1
IQCA1P1	37.6296	NA	1
PIP4K2A	37.5585	14.1143	8
JAKMIP3	37.5046	2.80201	6
EPHA1	37.4565	14.5668	6
FAM83D	37.4328	0	2
Nbla00445	37.4328	NA	1
TUSC1	37.4328	NA	1
ERN1	37.4006	4.31715	2
DKFZp434N0335	37.3591	NA	1
ZNF638	37.2628	11.1216	13
ABCA3	37.201	9.44451	5
CAPN6	37.0603	6.06715	2
GZMA	37.0603	6.06715	2
NR3B3	37.0603	6.06715	2
IGF2BP2	37.046	7.89493	6
GPRIN1	36.9551	NA	1
CASP12	36.924	17.1458	7
KIF7	36.8916	8.92297	6
HEL-S-272	36.794	NA	1
PGK2	36.794	NA	1
FBXO38	36.77	12.2045	6
OR51F1	36.7085	0	2
PLA2G2E	36.7085	NA	1
TCRB	36.7085	NA	1
WUGSC:H_LUCA15.1	36.7085	NA	1
C10orf76	36.4975	7.39439	5
LGR5	36.3866	1.48264	4
FKBP6	36.3116	11.2303	9
APOC2	36.2246	26.1166	4
KDM3B	36.2116	9.55708	6
ATAT1	36.1744	4.24813	14
HNRNPLL	36.1011	8.46883	9
KIF13B	36.0134	9.58414	10
EGLN1	36.0048	3.86606	13
VWA7	35.9669	7.16057	6
MRPS9	35.6598	15.0966	3
CCDC178	35.6588	15.4537	7
ABCA4	35.6083	15.3638	4
CCDC89	35.5838	NA	1
FRMD8P1	35.5838	NA	1
PURB	35.5838	NA	1
TLK1	35.5404	11.2337	9
CDH15	35.501	NA	1
H1FX	35.501	NA	1
LPCAT1	35.501	NA	1
KLC3	35.4013	19.8517	5
PHKG1	35.374	8.24455	9
ASXL3	35.3028	5.16602	11
AURKAIP1	35.2211	22.0406	2
PRR16	35.1667	12.6171	5
ATP2B3	35.1317	4.50517	8
SACS	35.0935	10.9971	5
NAV1	35.0763	11.3868	12
AHCYL2	34.912	6.23742	9
HEL-123	34.7599	NA	1
PCNX	34.7269	5.953	16
HS6ST2	34.7221	24.8059	5
REM2	34.6306	8.49683	5
TET1	34.5739	NA	1
PHF6	34.4932	10.7385	4
PR	34.4821	8.64531	4
MLXIP	34.3691	9.7465	11
TRIM14	34.3253	21.4689	4
FAM69C	34.2883	8.83917	2
SRSF1	34.2501	12.8141	7
PTPRZ1	34.22	5.45467	5
FAM13B	34.1794	8.12649	11
TUBGCP2	34.0919	7.96387	6
AHNAK2	34.056	0	2
WDR96	34.0529	5.57723	11
C7orf57	34.042	7.97133	9
GCSH	33.9393	32.5111	8
LCTL	33.9218	15.9344	3
PSMD6	33.8991	7.00307	10
DKFZp547H1810	33.878	NA	1
HS6ST1	33.878	NA	1
MZT1	33.878	NA	1
NRAC	33.878	NA	1
OR56A5	33.878	NA	1
ZIC2	33.878	NA	1
PATL1	33.8334	5.40405	4
LIN54	33.7941	9.24353	6
CACNG3	33.761	2.94747	2
DKFZp667E025	33.7283	NA	1
DKFZp686K0193	33.7283	NA	1
KIAA0226L	33.7238	10.9293	9
CASKIN1	33.6887	11.3416	4
NUP35	33.6567	10.6429	10
CDC37	33.6025	10.7547	7
KIF2B	33.5934	NA	1
SGA56M	33.5934	NA	1
LDHC	33.5444	10.1244	14
MTUS2	33.5346	11.8636	3
DENND4C	33.3959	3.24439	7
SLC27A3	33.3707	13.5344	5
DYNC1LI2	33.2527	18.4164	10
KIRREL	33.2252	2.7675	7
MON2	33.2229	9.91666	15
GTPBP3	33.1979	12.7004	10
ZCWPW1	33.1841	8.73232	12
NLGN3	33.1592	9.26211	8
DKFZp667H197	33.0834	NA	1
DKFZp686I05169	33.0834	NA	1
DKFZp781F1414	33.0834	NA	1
DRIP2	33.0834	NA	1
LLDBP	33.0834	NA	1
MLTK	33.0834	NA	1
PGBD4	33.0834	NA	1
PELI1	32.9932	12.1343	3
DKFZp686A111	32.9513	NA	1
hCG_1794678	32.9513	NA	1
SAGE1	32.9484	20.2238	3
NIPAL2	32.926	12.1212	4
CDY2A	32.904	24.3578	2
RAPGEF4	32.8864	3.6318	10
AGR2	32.7357	1.28138	5
LOC102725060	32.7289	NA	1
RILP	32.6769	2.9109	4
ADAMTS20	32.603	17.1897	6
PDS5A	32.5358	20.5078	6
LMO3	32.5212	4.41225	14
DAK	32.4359	7.19492	10
FLJ21069	32.3668	24.895	2
F12	32.3148	30.2618	2
SMAD2	32.3145	1.13191	7
LOC102724965	32.2824	6.33383	3
BTCC-1	32.2713	NA	1
HBLD2	32.2713	NA	1
LOC102724904	32.2713	NA	1
LOC400863	32.2713	NA	1
METTL2A	32.2713	NA	1
RHO	32.2713	NA	1
RPL36AL	32.2713	NA	1
LRRK2	32.2177	10.396	7
USP20	32.1326	5.98605	2
DACT1	32.1137	31.4583	5
SMG7	32.1062	3.62753	19
BCL6B	32.032	17.038	5
DOLK	31.9989	NA	1
B3GALTL	31.9932	11.1343	2
SLCO6A1	31.8399	10.2754	5
SAC3D1	31.8255	10.2258	4
KLHL36	31.8253	26.631	4
ABCB11	31.8229	6.34284	4
PYGB	31.8153	20.4874	2
SLC26A3	31.7944	7.72546	5
CD2AP	31.7861	1.89885	3
CENPJ	31.774	7.86651	4
JADE3	31.7671	27.2701	3
DKFZp686L18142	31.7453	NA	1
DKFZp779O2152	31.7453	NA	1
LMTK3	31.7453	0	2
TOPAZ1	31.7453	NA	1
XYLT1	31.7453	NA	1
AMPD2	31.7432	7.50434	12
GP6	31.7246	26.6682	4
DKFZp434G0719	31.7181	NA	1
HMGN4	31.7181	NA	1
KCNJ6	31.7181	NA	1
MG44	31.7181	NA	1
VSX2	31.7181	NA	1
USP9Y	31.6867	30.5712	3
ZNF326	31.6574	26.8117	4
DNM1	31.6426	5.12491	10
ATF2	31.5909	9.16818	16
SLC4A11	31.5177	7.87734	14
NLRP11	31.4599	11.3035	6
BRWD3	31.4482	0.608097	5
CASK	31.3782	3.26987	13
C2CD4D	31.3727	NA	1
DKFZp762K123	31.3727	NA	1
DKFZp781D08126	31.3727	NA	1
HVPS41	31.3727	NA	1
POTEJ	31.3727	NA	1
SPATA31A5	31.3727	NA	1
HECTD3	31.2883	10.4294	2
FAM120B	31.1158	10.7027	5
COL2A1	31.1099	12.8401	6
AKAP13	31.0378	4.09079	30
RGL1	31.0051	2.90983	4
ACBD7	30.9932	NA	1
AMIGO2	30.9932	NA	1
BECN1P1	30.9932	NA	1
CD8BP	30.9932	NA	1
CDY1	30.9932	NA	1
CEACAM16	30.9932	NA	1
CROCCP3	30.9932	NA	1
CSF2	30.9932	NA	1
CYP4F8	30.9932	NA	1
DDRGK1	30.9932	NA	1
DKFZp434M1123	30.9932	NA	1
DKFZp451B226	30.9932	NA	1
DKFZp547K209	30.9932	NA	1
DKFZp686A04130	30.9932	NA	1
DKFZp686C11235	30.9932	NA	1
DKFZp686H1931	30.9932	NA	1
DKFZp686L16252	30.9932	NA	1
DKFZp686P15220	30.9932	NA	1
DKFZp762G2015	30.9932	NA	1
DPPA5	30.9932	NA	1
ERRgamma	30.9932	NA	1
FANCF	30.9932	NA	1
FLJ00127	30.9932	NA	1
FLJ00283	30.9932	NA	1
GD:ZNF311_2	30.9932	NA	1
GNG13	30.9932	NA	1
hCG_1811453	30.9932	NA	1
hCG_1999003	30.9932	NA	1
HIST1H2AB	30.9932	NA	1
HIST3H2A	30.9932	NA	1
HOX2.8	30.9932	NA	1
IFNA2	30.9932	0	2
IFNA2B	30.9932	0	2
KCNA4	30.9932	NA	1
LOC100996318	30.9932	NA	1
LOC100996747	30.9932	NA	1
LOC101930154	30.9932	NA	1
LOC101930235	30.9932	NA	1
LOC102723511	30.9932	NA	1
LOC102723518	30.9932	NA	1
LOC102724413	30.9932	NA	1
LOC392159	30.9932	NA	1
LOC91526	30.9932	NA	1
MAPKAPK5-AS1	30.9932	NA	1
NBPF21	30.9932	NA	1
NEXN-AS1	30.9932	NA	1
OR5K4	30.9932	NA	1
PFK-P	30.9932	NA	1
PLA2G4D	30.9932	NA	1
PRAMEF26	30.9932	NA	1
SOCS4	30.9932	NA	1
TIMM22	30.9932	NA	1
TRIM49D1	30.9932	NA	1
WASH2P	30.9932	NA	1
WASH3P	30.9932	NA	1
WUGSC:H_2G3A.1	30.9932	NA	1
WWC2-AS2	30.9932	NA	1
YY2	30.9932	NA	1
CD9	30.9892	1.81319	5
TNF	30.9484	12.1791	3
NXF5	30.926	8.42742	6
ARHGEF2	30.9178	4.79948	20
MYT1	30.9085	26.3533	2
DKFZp566K0524	30.8135	NA	1
hADV23S1	30.8135	NA	1
APAF1	30.8007	5.33548	10
LOC102723665	30.7959	NA	1
HSPD1	30.7128	7.24272	15
KLHL38	30.7014	NA	1
ZNF567	30.4289	7.38659	6
DOCK2	30.3878	28.1582	8
MTMR8	30.365	26.8968	2
DYRK1A	30.3258	5.18444	7
CDADC1	30.3006	9.04802	10
OAS1	30.296	7.76385	14
ARNTL2	30.2616	5.69975	9
ZNF438	30.1765	30.0119	5
PLEKHG5	30.1074	2.76211	7
ZNF134	30.1027	10.0836	6
CD6	30.1018	3.78602	20
MUSK	30.0293	6.87402	8
FRMD6-AS1	30.0277	NA	1
GOLIM4	30.0277	0	4
RBM22	29.9532	17.0993	5
A-761H5.4	29.8873	NA	1
HYLS1	29.8873	NA	1
LOC101060328	29.8873	NA	1
LOC102723588	29.8873	NA	1
SOWAHD	29.8873	NA	1
TMCO4	29.8873	0	2
EPSTI1	29.8317	6.68166	7
ACTG1	29.8217	4.68955	10
CYP11A1	29.7231	11.8644	11
NBR1	29.5983	5.29581	11
ZNF836	29.5591	25.0404	4
APOA1BP	29.4596	6.26881	4
NFE2L3	29.436	13.6915	3
FAM153B	29.3924	10.1035	4
CNDP1	29.3589	10.1357	4
GPR113	29.3347	15.6026	7
EOMES	29.2708	10.71	4
RPL7A	29.2581	8.24096	3
LRRC34	29.2264	4.20321	8
MIPOL1	29.2089	9.09355	9
NR2E3	29.2076	15.2285	3
ANXA4	29.1931	11.5237	5
CBFA2T3	29.1627	7.80013	14
NKD1	29.1436	1.55785	2
AGBL5	29.0734	9.84378	10
ATXN7L2	29.0683	10.9967	6
PCID2	29.0495	6.09488	6
RASA2	29.0326	15.7335	5
RHOV	29.0036	0.883672	2
KIAA1598	28.9916	4.08969	7
LOC100996643	28.8594	1.24004	6
ZNF709	28.8182	28.4435	2
EPHX1	28.7917	16.4372	4
SERTAD4	28.7917	28.4701	2
DCP2	28.7359	3.60765	7
HSF1	28.7149	9.30497	6
NOL10	28.6862	12.087	5
C1QA	28.6787	NA	1
RMI1	28.6787	NA	1
TRIM67	28.6606	4.66581	6
RNF43	28.6457	28.616	2
GBX2	28.5997	3.67162	2
ENKUR	28.5442	6.12445	6
GALNT5	28.5288	14.016	3
ADAM15	28.4089	0.607078	10
TAF1L	28.3874	NA	1
MKS1	28.379	5.76649	18
LMO7	28.3693	2.75358	41
NLRP10	28.3231	3.39501	2
DVL1	28.3107	5.34638	6
ANKRD16	28.2669	5.61105	2
ZDHHC20	28.2631	8.59156	8
LMO1	28.193	5.2844	6
ESCO1	28.1678	14.9597	2
GNAI3	28.1199	NA	1
LOC101928195	28.1199	0	2
SNAI2	28.1199	NA	1
TAF7	28.1199	NA	1
TCRg	28.1199	NA	1
RIMS1	28.1114	2.7118	29
DKFZp686M24262	28.0746	NA	1
DKFZp781B1032	28.0746	NA	1
RSHL1	28.0746	NA	1
XAB2	28.0746	0	2
USP4	28.0499	7.43734	7
VPS13B	27.9269	6.90674	10
ACADL	27.926	15.2014	2
PCYT1B	27.926	7.66547	4
ARHGAP21	27.917	15.289	13
SPG7	27.9073	8.16921	12
TPX2	27.9051	1.54404	3
CCDC9	27.8589	8.01515	6
KCNH7	27.8302	0.244445	2
RNF207	27.8148	13.9029	3
SLC22A23	27.7811	11.2617	9
GPR125	27.7025	24.1273	4
RGL2	27.6955	6.82733	11
KIAA0480	27.5857	NA	1
LIG4	27.5857	NA	1
MRGBP	27.5857	NA	1
LOC728763	27.5636	11.4117	10
HSPA12B	27.5222	1.41731	7
RNF182	27.5221	6.93326	5
ZNF831	27.4486	3.9973	2
PTPRC	27.4323	6.35508	24
CPOX	27.2917	9.91595	4
RNASET2	27.2857	10.0483	5
KIAA1324L	27.2047	9.48266	9
KTN1	27.1974	8.89808	20
HLTF	27.1709	9.83038	6
BTBD6	27.1007	17.5329	3
UTX	27.0721	7.13861	9
CCP110	27.0437	9.26552	8
KIAA1683	26.9776	9.95687	9
ROS1	26.9769	9.07257	4
LYRM1	26.9718	13.4548	3
ISG20L2	26.904	24.448	2
ZNF830	26.904	24.448	2
SPATA18	26.8773	8.21922	9
LOC102724580	26.8314	1.28857	3
CDC14B	26.829	8.79663	9
NCAN	26.8253	10.3146	4
SCO1	26.8253	10.3146	4
ADCY5	26.7987	15.6167	9
CES2	26.7693	6.9119	9
PAIP1	26.6999	15.0559	9
SMS	26.6708	4.5156	5
DVL1P1	26.662	NA	1
SPATA31C2	26.662	0	2
PPP2R2C	26.6302	5.46955	8
CLIP4	26.6127	8.24492	9
CCDC125	26.5913	4.46963	11
MAP4K5	26.4878	14.5548	8
CASC10	26.4478	NA	1
FNBP3	26.4478	NA	1
HP07349	26.4478	NA	1
KCNA3	26.4478	NA	1
KCNJ12	26.4478	NA	1
RPL37L	26.4478	NA	1
rps2	26.4478	NA	1
TIMP3	26.4478	NA	1
KIAA1107	26.4056	1.59125	2
SLU7	26.3924	9.74277	4
KIAA1468	26.3883	4.93631	8
ECSIT	26.3845	8.00041	12
hCG_39899	26.361	NA	1
RIMBP3C	26.361	0	2
CLCN3	26.3444	5.36149	11
DUX4L2	26.2547	16.5655	3
TRANK1	26.2264	8.14109	4
MIEF1	26.2246	14.1369	4
PLA1A	26.2146	5.92643	6
SPATA5	26.1871	1.11593	4
TAX1BP1	26.1591	8.76866	11
HMHA1	26.1473	12.8252	12
ANKRD30BL	26.1466	NA	1
C14orf180	26.1466	NA	1
DKFZp434D0815	26.1466	NA	1
DKFZp434I0617	26.1466	NA	1
hCG_1988128	26.1466	NA	1
NYX	26.1466	NA	1
RP-L7a	26.1466	NA	1
SOX12	26.1466	NA	1
SCN4A	26.0822	13.7413	4
GLRX5	26.0205	16.4012	3
CYFIP2	25.9911	6.76213	12
PHLDB2	25.9795	6.03644	9
TRAF3	25.964	6.96444	7
PURA	25.9578	6.89847	4
C9orf172	25.9486	NA	1
HIST1H1E	25.926	5.06715	2
SP3	25.8074	3.27318	9
ZDHHC5	25.8055	25.6329	4
TBX5	25.7938	1.14042	3
RUNDC1	25.74	10.1716	6
GALNT18	25.6734	2.17713	3
AK7	25.6676	5.10771	6
ENTPD6	25.6145	5.43761	21
ZNF512B	25.5717	5.80097	2
HUWE1	25.5639	4.73801	17
GNAI2	25.5558	4.93452	10
DKFZp434L1715	25.5403	NA	1
FAM40B	25.5403	NA	1
TTF2	25.5403	0	4
BCAS1	25.5309	2.46422	16
FAM153A	25.4539	4.76949	15
ABP1	25.4491	0	2
CDR1	25.4491	NA	1
DKFZp434O139	25.4491	NA	1
DKFZp761M142	25.4491	NA	1
HSD3B2	25.4491	0	2
JRKL	25.4491	NA	1
KIAA1614	25.4491	NA	1
LOC102724867	25.4491	NA	1
NLRP6	25.4491	0	2
NTN3	25.4491	NA	1
PRSS47	25.4491	NA	1
TFG/ALK	25.4491	NA	1
TRPC5	25.4491	NA	1
ZBTB6	25.4491	NA	1
STEAP1	25.4165	23.3634	2
ERMARD	25.4111	6.49909	13
TAOK2	25.3732	4.08774	6
RCSD1	25.3684	11.5367	3
SMTNL2	25.3183	13.5226	4
PMEPA1	25.3105	24.7519	6
ERICH3	25.2958	5.54878	6
ZNF764	25.2808	4.60651	2
DKFZp434N1720	25.2384	NA	1
DKFZp564M2178	25.2384	NA	1
FP972	25.2384	NA	1
PRDM13	25.2384	NA	1
ATAD5	25.1508	NA	1
GPR123	25.1284	17.9991	2
GPR34	25.1037	1.34412	3
ADCY1	25.099	10.6999	7
CDH18	25.0747	2.46827	5
STAB1	25.0203	6.86151	7
TOMM34	24.9578	18.3676	2
17BHSDI	24.9281	NA	1
C17orf112	24.9281	0	2
FLJ13052	24.9281	NA	1
hCG_1784477	24.9281	NA	1
LOC132321	24.9281	NA	1
MDS013	24.9281	NA	1
OLIG3	24.9281	NA	1
ASZ1	24.9056	7.50169	5
HES7	24.9036	6.08953	3
MAFG	24.9036	6.08953	3
UPRT	24.8976	24.0474	4
KCNH3	24.888	0.99768	5
CEBPZ	24.8804	5.82105	2
SBDS	24.8589	18.2686	2
STX1B	24.8589	18.2686	2
ANKRD55	24.8565	7.6623	5
RMND1	24.8507	3.44335	4
RAPGEF6	24.848	5.54709	12
CLPX	24.8472	16.378	3
SMG1	24.8278	4.70014	14
SLC9A1	24.8141	12.7373	3
THSD7A	24.775	0.789452	5
PITPNM3	24.7723	6.16132	5
ARID5B	24.7206	4.91177	2
Casp8	24.6534	NA	1
DKFZp434N071	24.6534	NA	1
EIF3S3	24.6534	NA	1
GATAD2B	24.6534	0	2
TIPUH1	24.6534	NA	1
TMEM200B	24.6534	NA	1
ASXH1	24.6367	NA	1
KIF27	24.6184	4.57638	11
MMP14	24.6122	22.3062	4
FRMPD3	24.6032	7.41146	2
FUZ	24.5707	7.903	16
FCGBP	24.5228	22.4698	2
USP39	24.4581	7.50453	9
KDM5B	24.4123	11.3704	3
FRMPD1	24.353	11.0498	4
RPGRIP1	24.3316	7.72081	17
SAP130	24.3159	6.08361	11
HIP1R	24.2959	8.22964	5
HOOK2	24.2583	8.61522	13
BHLHB3	24.2542	NA	1
CHMP1B	24.2542	NA	1
DKFZp781C0423	24.2542	NA	1
FOXD4L2	24.2542	NA	1
FOXD4L3	24.2542	NA	1
FOXD4L5	24.2542	NA	1
FOXD4L6	24.2542	NA	1
FTSJD2	24.2542	NA	1
VN1R3	24.2542	NA	1
ZNF526	24.2542	NA	1
CROCC	24.2442	2.39826	9
NSD1	24.2365	9.51744	16
CEP78	24.2	3.31133	8
DGKK	24.1703	16.6984	2
MYO1F	24.1689	7.13665	10
ATP1B4	24.1294	0.63314	5
C18orf34	24.1021	8.91032	4
FAM185A	24.0948	6.24674	6
LACTB	24.032	9.21033	5
HES2	23.9989	4.93955	3
FMR1	23.9981	9.15244	14
HAPLN2	23.9663	3.30389	4
IPP	23.8773	2.91026	5
SSX7	23.8472	19.2803	2
ZNF574	23.8472	21.7941	2
ESYT2	23.8301	7.24242	4
PGGT1B	23.8253	11.176	4
TRMT10A	23.8167	2.22637	3
TRHDE	23.804	13.1085	3
CYP4V2	23.8033	11.9744	4
LAMB4	23.7821	20.873	4
C19orf68	23.7736	2.98507	4
ZNF835	23.7718	21.7187	2
CNTLN	23.7366	13.8923	9
IL4R	23.6486	8.14436	15
TRPM7	23.6482	4.13001	7
GABARAPL2	23.6234	7.19012	4
AASDHPPT	23.6128	17.1147	4
MUC7	23.6075	8.66385	2
GSG2	23.5781	5.10058	2
CYP2R1	23.5483	6.46652	8
ZFP1	23.5208	7.98267	7
EPB41	23.4986	2.3275	30
LOC100996720	23.4963	NA	1
LOC100996740	23.4963	NA	1
LOC102723563	23.4963	NA	1
LOC730256	23.4963	NA	1
SHB	23.4963	NA	1
ENO4	23.4937	5.12546	8
DKFZp781K0743	23.4827	NA	1
PAQR5	23.4496	13.5324	6
KIDINS220	23.4097	21.5316	6
KDELC1	23.4056	5.54759	5
H6PD	23.3924	2.53357	4
PDXDC1	23.388	3.27826	17
CHADL	23.3581	2.59465	5
G3BP1	23.3466	10.8102	9
FGFR2-AHCYL1	23.2971	NA	1
CNNM3	23.2857	3.47942	5
USP37	23.2733	2.80843	7
KIFC1	23.232	8.67722	5
TBC1D30	23.2232	8.96026	7
RSPH6A	23.1749	3.33853	3
HES6	23.168	15.7673	8
DNAJB2	23.1638	3.69082	7
SLC26A6	23.155	6.20927	14
PIGO	23.132	9.95145	2
TIAL1	23.0732	2.29343	9
MAGOHB	23.0644	7.08302	6
SF4	23.0223	12.0193	3
RGPD8	22.9839	6.5686	6
LPIN3	22.9811	9.27945	6
KCNAB3	22.9793	2.62811	4
RPL7	22.967	8.68525	4
TIE1	22.958	17.7651	6
MYO3B	22.9283	4.59659	7
ZNF598	22.9039	7.02457	6
ZNF564	22.8828	22.1983	5
RASA1	22.8767	1.33774	6
PRKCSH	22.8621	6.11431	12
C1orf43	22.8589	8.1343	3
HSD3B1	22.8589	8.1343	3
FOXF1	22.8227	15.3509	2
VRK1	22.8141	7.66612	6
PDZD8	22.7988	0	2
CCDC124	22.7952	2.13285	2
DNLZ	22.7917	20.3358	2
GBP2	22.7917	20.3358	2
LRRC4C	22.7917	20.3358	2
BBS4	22.7496	7.80966	15
CHAF1A	22.7482	7.73124	7
DAB2IP	22.697	5.10009	14
RMDN1	22.6904	6.70356	22
LOC101930492	22.6559	NA	1
LOC102724148	22.6559	NA	1
MPDZ	22.6345	5.42852	17
FBXO24	22.6144	4.87164	7
FAM188B2	22.5988	1.92453	3
SRF	22.5903	20.5372	2
ZNF45	22.5903	20.5372	2
DKFZp686N1969	22.5836	NA	1
VPS13C	22.5832	1.62147	4
NMD3	22.5581	7.27199	6
ZNF625	22.5518	11.835	4
AHCYL1	22.5327	8.44402	5
MCM9	22.5319	12.9634	5
GGNBP2	22.474	13.925	5
PCDH8	22.4583	5.66162	2
ACSM4	22.4155	NA	1
C3orf70	22.4155	NA	1
CAPNS2	22.4155	NA	1
CETN2	22.4155	NA	1
CHRNB3	22.4155	NA	1
DKFZp586O0223	22.4155	NA	1
DKFZp686G08243	22.4155	NA	1
DUPD1	22.4155	NA	1
FLJ00101	22.4155	NA	1
GPR75	22.4155	NA	1
ILKAP3	22.4155	NA	1
LOC100652901	22.4155	NA	1
LOC100996843	22.4155	NA	1
LOC102723975	22.4155	NA	1
LOC102724975	22.4155	NA	1
TMPRSS11F	22.4155	NA	1
KIF26A	22.3954	1.57678	2
VNN3	22.3174	8.49367	7
WBSCR16	22.3085	5.62955	8
PRKD1	22.3017	9.31714	6
TTC40	22.3004	10.7302	4
AKR1C2	22.2977	11.6332	5
LRBA	22.2959	12.5514	14
SRPX	22.2807	9.13755	4
STK11IP	22.2704	11.605	6
STK33	22.2536	16.2147	13
CCDC138	22.221	7.90605	8
AHSG	22.2176	2.71047	3
PRICKLE2	22.2144	11.0991	5
PARVB	22.1855	1.31967	6
SYCP1	22.179	7.8032	8
FREM3	22.1678	21.8461	2
SYDE1	22.1434	5.74299	5
KDM6A	22.1362	3.79549	12
C6orf174	22.132	3.31715	2
KLF16	22.132	3.31715	2
NUBPL	22.1104	5.62257	11
USH1C	22.0875	7.05431	5
TXN	22.0843	1.4219	3
PI4K2A	22.0462	21.0812	2
MPHOSPH1	22.0441	NA	1
MST4	22.0378	2.84838	6
LAMA2	22.0194	3.36185	5
COL13A1	21.9798	3.40439	19
WASH	21.9131	5.24621	11
ANGPTL3	21.8589	9.1343	2
PARP-6	21.8589	9.1343	2
SDR42E2	21.8589	9.1343	2
SOCS6	21.8589	9.1343	2
ANAPC2	21.8543	NA	1
NTNG2	21.8457	0.810175	4
SHE	21.8184	8.07391	5
EXTL2	21.8184	14.3837	11
PLEC	21.7923	1.89716	26
CMPK1	21.7917	12.4631	4
ATP13A5	21.7649	21.3626	2
EIF4G2	21.7566	4.28698	17
THSD7B	21.7026	6.02947	7
ZNF518B	21.7008	19.6477	2
NBEAL1	21.6921	2.40824	11
INVS	21.6754	5.07759	5
SETD1B	21.671	0	2
ACBD5	21.6704	1.09185	14
STAU2	21.6648	4.68523	19
MEX3D	21.6181	10.8376	3
ZNF431	21.6159	8.08489	8
ATXN7	21.5866	4.75675	4
MTHFD2	21.5625	10.3675	7
RRBP1	21.5588	6.79423	10
TCFL5	21.5422	2.70811	5
CUL3	21.5417	5.01944	9
BICC1	21.5326	4.16001	6
FAT4	21.5272	0	3
RPL36A	21.4859	6.46989	6
H2AFZ	21.4853	2.7689	2
CCDC88A	21.4841	4.34184	18
CRTAP	21.4808	9.5124	3
DKFZp781J211	21.4767	NA	1
ZMYM6	21.4767	NA	1
IQGAP2	21.4569	4.66535	19
CILP	21.4543	0	2
mkl1	21.4543	NA	1
ZNF689	21.4543	NA	1
LRRC42	21.4213	9.57185	3
ZNF496	21.4183	6.81395	6
ATAD2	21.4089	20.2959	3
TENC1	21.3995	3.22673	11
SLC29A1	21.3791	16.0318	5
RUNDC3A	21.3596	0.793806	5
ECI1	21.3465	9.6467	3
LRRC73	21.3465	9.6467	3
RRP1	21.3465	9.6467	3
KIAA1210	21.343	2.55801	2
AKNA	21.336	4.32288	7
C8orf58	21.3333	5.67273	6
PIBF1	21.3309	4.35501	6
JRK	21.3253	6.72808	4
PRODH2	21.3119	17.7786	4
FBXO34	21.2747	2.00099	3
DKFZp547P193	21.2661	NA	1
ZNF865	21.2661	NA	1
PCDHA8	21.2626	1.27497	3
CCDC36	21.2526	10.4655	3
BBX	21.2482	6.15129	25
RAB36	21.2174	12.0412	5
LRRC56	21.203	1.43392	9
LOC102723390	21.1654	4.07299	2
KLHL29	21.1138	4.70226	4
ZNF518A	21.1086	11.9748	2
2018-03-07	21.0968	10.9583	6
NUP188	21.0924	16.5372	2
AIM1L	21.0826	7.14255	7
SLC25A25	21.0787	3.60515	11
BAG1	21.0754	6.05991	7
PANX2	21.0534	5.48984	5
CSK	21.0277	12.1349	5
ZMYND11	20.974	3.85044	19
PIGG	20.9065	7.31076	16
LIPC	20.886	3.33241	7
LOC100996909	20.8624	18.8093	2
RANBP9	20.8624	4.0657	2
A3GALT2	20.8589	0	2
ADAM20	20.8589	0	2
ANKRD34A	20.8589	NA	1
ARL11	20.8589	NA	1
AUNIP	20.8589	0	2
BAP18	20.8589	NA	1
C14orf131	20.8589	NA	1
C1orf233	20.8589	NA	1
CALML6	20.8589	0	3
CCDC44	20.8589	NA	1
CELA2A	20.8589	NA	1
CLVS2	20.8589	NA	1
CSNK1G1	20.8589	0	2
DKFZp434G247	20.8589	NA	1
DKFZp434N222	20.8589	NA	1
DKFZp547P183	20.8589	NA	1
DKFZp666B209	20.8589	NA	1
DKFZp667I053	20.8589	NA	1
DKFZp667O202	20.8589	NA	1
DKFZp686D1580	20.8589	NA	1
DKFZp686I18166	20.8589	NA	1
DKFZp686K03196	20.8589	NA	1
DKFZp686N02209	20.8589	NA	1
DKFZp686O11112	20.8589	NA	1
DKFZp779L0468	20.8589	NA	1
DUX4L5	20.8589	NA	1
DUX4L9	20.8589	NA	1
ELA2A	20.8589	0	3
FABP9	20.8589	NA	1
FAM223A	20.8589	NA	1
FLJ00029	20.8589	NA	1
FLJ00327	20.8589	NA	1
FLJ00381	20.8589	NA	1
FLJ00411	20.8589	NA	1
FLJ90650	20.8589	NA	1
GAN	20.8589	NA	1
GAS1	20.8589	NA	1
GGT3P	20.8589	NA	1
GK3P	20.8589	NA	1
GPR177	20.8589	NA	1
gs82	20.8589	NA	1
H2AFX	20.8589	NA	1
hCG_1642047	20.8589	NA	1
hCG_2004507	20.8589	NA	1
HEL-S-77	20.8589	NA	1
HIST1H2AD	20.8589	NA	1
HIST2H2BC	20.8589	NA	1
Hosa(Biaka)-T2R1	20.8589	NA	1
Hosa(Japanese)-T2R1	20.8589	NA	1
HSD11B1	20.8589	NA	1
HTR1B	20.8589	NA	1
IER5L	20.8589	NA	1
LAMA4*-1	20.8589	NA	1
LCHN	20.8589	NA	1
LMBRD2	20.8589	NA	1
LOC100996457	20.8589	NA	1
LOC100996760	20.8589	0	3
LOC101930557	20.8589	NA	1
LOC102723423	20.8589	NA	1
LOC102723449	20.8589	NA	1
LOC102723538	20.8589	NA	1
LOC102724342	20.8589	NA	1
LOC102724833	20.8589	NA	1
LOC102725404	20.8589	NA	1
LOC150763	20.8589	0	2
LOC349136	20.8589	NA	1
LOC389895	20.8589	NA	1
LOC393078	20.8589	NA	1
LYZ	20.8589	0	2
MGC12965	20.8589	NA	1
MRPS10	20.8589	0	2
MSL3P1	20.8589	NA	1
NR1D1	20.8589	NA	1
NR3C4	20.8589	NA	1
PAPOLB	20.8589	0	2
PCDHB13	20.8589	NA	1
PEX1R633Ter	20.8589	NA	1
PHEMX	20.8589	NA	1
PLEKHD1	20.8589	NA	1
PLEKHO2	20.8589	0	2
PMS2L15	20.8589	NA	1
PMS2P2	20.8589	NA	1
PPP1R2P3	20.8589	NA	1
RARSL	20.8589	NA	1
RNF224	20.8589	NA	1
SBK2	20.8589	NA	1
SGKL	20.8589	NA	1
SH3BGRL2	20.8589	NA	1
SLC34A2/ROS1	20.8589	NA	1
SLITRK1	20.8589	NA	1
SOWAHA	20.8589	NA	1
SOX18	20.8589	NA	1
SPIN3	20.8589	NA	1
SPPL2C	20.8589	NA	1
STRA8	20.8589	NA	1
TCF24	20.8589	NA	1
UBE2J1	20.8589	NA	1
ZNF296	20.8589	NA	1
ZNF676	20.8589	0	2
ZNF699	20.8589	NA	1
CDHR1	20.8141	11.2963	3
CFB	20.8012	7.4821	7
PRIM1	20.7917	9.75037	4
RPS14	20.7783	5.62444	5
DDX47	20.7693	10.2238	3
YARS2	20.7693	10.2238	3
CISD2	20.7581	7.26107	4
SNX29	20.738	6.57996	10
ZNF133	20.714	3.47468	18
WHSC1L1	20.6961	7.91801	8
C16orf78	20.6742	NA	1
DUX4L6	20.6742	NA	1
FAM90A2P	20.6742	NA	1
HIST1H1C	20.6742	NA	1
TTC24	20.6742	NA	1
GARS	20.6708	10.7907	5
B3GNT7	20.6624	0	2
CATSPER1	20.6624	0	2
DKFZp313O2236	20.6624	NA	1
DKFZp686M216	20.6624	NA	1
HOXC12	20.6624	NA	1
HSSG1	20.6624	NA	1
kcnj12x	20.6624	NA	1
LINC00242	20.6624	NA	1
LOC100128374	20.6624	0	2
LOC100653057	20.6624	NA	1
LOC101928451	20.6624	NA	1
LOC101928624	20.6624	NA	1
LOC101930481	20.6624	0	2
LOC155060	20.6624	NA	1
MST104	20.6624	NA	1
TMEM132E	20.6624	0	2
ZNF767	20.6624	NA	1
SRBD1	20.6365	8.15105	3
BBS9	20.6027	4.62133	12
SEMA4F	20.5448	2.75542	10
ZNF236	20.5098	2.83897	4
TULP1	20.4675	9.09866	6
MCTP1	20.4542	3.7546	23
EIF3H	20.4398	2.70352	8
RUNX1	20.4341	3.99711	13
CCDC146	20.4139	9.9611	5
GBP3	20.401	7.3341	12
GPATCH4	20.3988	6.04242	7
SRGAP3	20.378	3.16816	5
CAPN14	20.3443	6.4158	4
EFCAB7	20.3148	5.1343	4
DSCAM	20.3008	3.12338	4
PIEZO2	20.2407	7.12714	8
GCOM1	20.2327	7.35323	5
GRIK1	20.2051	5.3993	10
C14orf28	20.1979	2.62743	4
AXDND1	20.1802	5.06298	12
HGS	20.1137	12.2818	8
PPP1R15B	20.1041	5.1343	2
ANXA8	20.1029	5.61053	6
CHRNA1	20.043	1.79936	6
NUTM2G	20.0388	0.623611	2
PRAMEF25	20.0197	6.5565	4
VAV2	20.0179	1.52302	4
TENM1	20.0153	1.46143	3
CCDC88B	20.015	0.732312	5
C8orf34	20.0051	6.69731	5
PCDHA7	19.9729	0.557709	2
SMEK2	19.962	7.43404	10
EBAG9	19.9485	17.8955	5
WTAP	19.9482	17.8952	3
SCN11A	19.9398	17.8867	2
CHMP6	19.9157	13.7127	5
DMXL1	19.8911	4.00728	12
ADAM30	19.8735	19.3114	2
IGFL4	19.8609	0.80153	2
SCNM1	19.8609	0.80153	2
CCDC129	19.8099	7.50986	7
LBR	19.7819	7.898	6
ANKRD36C	19.7738	5.37267	20
GCS1	19.7708	NA	1
GNN	19.7708	NA	1
KIA001LB	19.7708	NA	1
MYZAP	19.7708	0	2
ZNF441	19.7697	11.2235	2
THAP9	19.7188	8.31494	8
CTR9	19.714	12.3728	3
FANCL	19.7037	5.23315	11
ALDH1A1	19.696	0.966425	4
JPH4	19.6861	19.4988	2
NUP214	19.6518	5.81144	14
RLF	19.6477	NA	1
RBM42	19.6364	3.31601	7
IMP4	19.6289	5.85896	7
GDI2	19.6206	6.87156	9
ESR2	19.596	1.93392	7
MGA	19.5959	2.21682	16
MSL2	19.5666	9.66944	5
LY75-CD302	19.5484	3.9343	2
USP28	19.5251	4.26929	22
ANGPTL5	19.5072	2.71047	3
ZNF623	19.4962	0.681347	3
CACNA1I	19.4773	3.2649	5
COL18A1	19.435	3.82811	6
MAGI2	19.4181	3.91686	6
LOC100132154	19.4152	0	2
OK/KNS-cl.7	19.4152	NA	1
FASTKD1	19.3903	9.62377	7
BMP3	19.3613	3.80955	16
DKFZp686O0870	19.3484	NA	1
KIAA0415	19.3484	NA	1
CCDC112	19.3477	2.39517	4
HERC3	19.3472	5.12599	16
GFPT1	19.3148	6.1343	2
LOC553158	19.3148	6.1343	2
ZNF555	19.2909	5.93472	3
MROH6	19.2678	8.9665	4
FCHSD2	19.2384	7.33859	7
LDHB	19.2347	2.22613	5
MORC4	19.2182	6.46564	7
ARHGEF28	19.2181	3.99854	7
TRMT44	19.2158	8.72612	4
CABIN1	19.1957	4.23296	17
NUDC	19.1805	11.8126	2
HIST2H2BF	19.1695	4.6567	5
ATXN2	19.1628	3.95189	14
OTUD3	19.1563	8.70481	6
CAPRIN1	19.1514	7.2594	5
PABPC3	19.1477	1.38285	2
CYTH1	19.1455	5.01751	13
RPS20	19.1355	5.02777	5
TFB2M	19.1255	2.32882	2
MECP2	19.1224	10.8758	19
ATP13A4	19.112	7.10971	7
TATDN3	19.0944	5.95041	13
LRP10	19.0943	1.37857	6
GPAT2	19.0678	4.04651	14
ALG14	19.0593	0	2
C2orf18	19.0593	NA	1
CXorf66	19.0593	NA	1
CYCT1b	19.0593	NA	1
DEFB108P1	19.0593	NA	1
DKFZp564G092	19.0593	NA	1
DKFZp686K2366	19.0593	NA	1
DND1	19.0593	NA	1
FP6765	19.0593	NA	1
GPR25	19.0593	NA	1
hCG_1776951	19.0593	NA	1
hCG_1990170	19.0593	NA	1
hRANKL	19.0593	NA	1
KIR2DS1	19.0593	0	8
LINC00692	19.0593	NA	1
LOC101060835	19.0593	0	2
LOC101930382	19.0593	NA	1
LOC389527	19.0593	NA	1
LOC402290	19.0593	NA	1
LRRC3DN	19.0593	NA	1
OR52N5	19.0593	NA	1
TICAM2	19.0593	NA	1
TNFSF11	19.0593	NA	1
PUS3	19.0352	4.6689	7
MAP2K1	19.0351	3.27805	5
UBE2C	19.0289	3.39825	7
LOC102724752	19.0271	1.64714	2
ZMYM3	19.0226	11.6756	9
CUL1	18.9977	14.0858	2
ARHGEF26	18.9646	7.37371	4
KIAA0196	18.9613	8.89263	3
SGIP1	18.9585	3.22109	22
TMCO5A	18.9453	3.35852	7
MAP3K1	18.9309	6.06803	4
CCDC151	18.9293	10.1282	6
KIF28P	18.9275	7.73446	2
NOC2L	18.8914	3.69223	2
SEC31A	18.8751	3.01805	33
DOCK5	18.8711	12.2732	8
RFX2	18.851	8.90457	13
NSUN4	18.8395	1.12133	3
GMEB2	18.8315	18.1882	4
PTPN20A	18.8294	6.45391	6
EFNA1	18.8253	2.03357	4
UBA1	18.8236	4.87621	9
ABCD2	18.8148	NA	1
ara	18.8148	NA	1
C1QTNF9	18.8148	NA	1
DKFZp434O032	18.8148	NA	1
DKFZp686A1736	18.8148	NA	1
DKFZp761H087	18.8148	NA	1
FAM196A	18.8148	NA	1
FLJ00153	18.8148	NA	1
FLJ10300	18.8148	NA	1
GALNT16	18.8148	NA	1
GPKOW	18.8148	NA	1
hCG_1641026	18.8148	NA	1
HEL-S-273	18.8148	NA	1
HOZFP	18.8148	NA	1
IGFBPL1	18.8148	NA	1
KLHL41	18.8148	NA	1
KTI12	18.8148	NA	1
LMO6	18.8148	NA	1
LOC101928647	18.8148	NA	1
LOC102725106	18.8148	NA	1
LOC392896	18.8148	NA	1
NPAP1	18.8148	NA	1
NUTM2B	18.8148	NA	1
PRAMEF3	18.8148	0	2
RPS26P11	18.8148	NA	1
SDC4-ROS1_S4;R34	18.8148	NA	1
SLITRK5	18.8148	0	3
TRAPPC3L	18.8148	NA	1
HTRA2	18.8111	2.6741	4
PLK4	18.8055	1.93364	8
ANKLE1	18.7923	1.98689	9
PDIK1L	18.7917	12.2014	2
PTPN13	18.7482	5.03958	8
FGF4	18.7295	1.93285	2
GLA	18.7295	1.93285	2
ACTBL2	18.7164	NA	1
CCDC169-SOHLH2	18.7164	NA	1
DKFZp547I014	18.7164	NA	1
DKFZp686A11192	18.7164	NA	1
DKFZp686C17209	18.7164	NA	1
DKFZp686D1968	18.7164	NA	1
DKFZp781I1140	18.7164	NA	1
GADL1	18.7164	NA	1
GIMAP5	18.7164	NA	1
hCG_17955	18.7164	NA	1
LOC728026	18.7164	NA	1
MAPRE1	18.7164	0	2
NIM1K	18.7164	NA	1
PRAMEF13	18.7164	NA	1
PRAMEF14	18.7164	0	2
CYTH3	18.7042	10.8835	4
ZNF135	18.6798	4.88814	9
TNRC18	18.6647	7.42719	10
CLPB	18.6482	2.40982	14
PRKCE	18.6202	2.3249	8
PNPT1	18.6176	10.112	5
FAM3B	18.5903	18.2686	4
YIF1B	18.5682	16.7354	12
gag	18.5521	11.0803	2
PDZD7	18.4971	2.96772	7
ARHGEF18	18.4793	3.93569	9
DKFZp686E2459	18.4775	NA	1
HCC5	18.4775	NA	1
KIAA1996	18.4775	NA	1
LOC101060778	18.4775	NA	1
SRGAP3:RAF1	18.4775	NA	1
TMEM132D	18.4775	NA	1
CDH6	18.4754	15.128	3
WNT2B	18.4255	13.5522	3
HELQ	18.4168	9.47498	9
F11	18.412	1.99686	11
GLCCI1	18.411	9.29587	12
SIVA1	18.3783	6.84151	5
STAT5B	18.3758	2.50885	4
FGD4	18.3676	4.57989	15
MYO18B	18.3617	5.88925	8
CDK5RAP1	18.3355	2.4088	7
ELAVL4	18.3141	1.64185	12
NDUFAF7	18.3111	6.36032	10
MTG2	18.2808	12.5198	7
LOC102725198	18.2701	7.52653	3
MBD5	18.2697	8.6479	4
IGSF22	18.2273	1.01138	2
MAP4K3	18.1884	10.0051	9
PKD1L2	18.1635	9.74862	9
SPATA21	18.1574	9.23738	4
PTPN14	18.157	10.3716	3
EQTN	18.1474	2.71143	3
HEYL	18.1474	2.71143	3
HORMAD1	18.1474	1.71486	6
ACADM	18.1469	2.87233	11
PHF19	18.1361	5.6795	11
RASSF2	18.128	6.80008	2
ZNF599	18.1154	8.03117	3
MECR	18.1145	5.61947	7
MCCC1	18.1057	5.90114	9
CEP72	18.1027	8.35245	3
MKLN1	18.0618	4.12233	11
PPP2R1B	18.0592	3.03971	15
C4orf47	18.0579	3.98102	6
C14orf43	18.0367	NA	1
DUX4	18.0134	2.88011	24
ADRA2A	18.0125	2.66176	2
ASNA1	18.0125	2.66176	2
HTRA1	17.9992	12.0485	3
LRWD1	17.9936	9.86407	8
CYP3A43	17.9731	7.39305	13
CMTR1	17.9711	4.3258	6
KIF20B	17.9464	1.22168	3
EEF2	17.9341	8.90347	3
MCCC2	17.9246	8.31311	5
CLN5	17.903	8.54481	2
MTMR1	17.8817	3.4137	16
BCAP31	17.8746	5.4533	7
HSPH1	17.8673	4.51824	9
AVIL	17.8641	16.7526	3
KDM7A	17.8467	0.630823	2
SYT16	17.8463	1.91584	3
VWA5B2	17.8444	1.36729	4
ATRN	17.8246	4.60989	5
TENM4	17.8161	7.99416	5
AMER1	17.8121	12.2156	2
FAM47DP	17.7649	NA	1
GPR115	17.7649	NA	1
SPATA31C1	17.7649	NA	1
ARCN1	17.7522	9.06169	6
CD3EAP	17.7483	6.46966	6
GPR179	17.7245	NA	1
N4BP2L1	17.6981	3.12357	9
PAX8	17.6918	5.75381	7
MOCS2	17.6874	1.3719	3
ASXL1	17.6652	3.11591	14
FOXA1	17.6504	7.79869	3
CEP89	17.6295	5.29094	7
HES5	17.5699	2.19265	3
CHRNE	17.5682	15.5152	2
TNFRSF17	17.5653	8.69373	3
MYRFL	17.55	6.96363	10
C3orf72	17.5295	7.91149	3
MTMR4	17.5286	4.71759	9
HTATIP2	17.5275	2.73907	4
MAP4K1	17.4988	5.65639	8
LOC102724141	17.4871	5.16876	2
YTHDC2	17.4759	6.98378	5
CCDC173	17.4506	9.44086	3
SEMA3E	17.4319	7.35865	5
RNF130	17.4206	1.28133	6
POTEH	17.4119	15.6715	2
DKFZp779C159	17.38	NA	1
DLSTP	17.38	NA	1
FAM90A12P	17.38	NA	1
GalNAc-T10	17.38	NA	1
LOC101930455	17.38	NA	1
NDNL2	17.38	NA	1
sm-M20	17.38	NA	1
TTLL13	17.38	NA	1
CEP110	17.3745	NA	1
NDOR1	17.3727	1.64338	7
DBF4	17.3723	4.52809	6
LRCH4	17.3688	5.7196	6
APOL2	17.3548	2.7179	6
KLHL14	17.3465	9.06462	3
RGPD5	17.3464	4.74659	7
KLHDC7A	17.3183	7.19695	3
TAS2R1	17.2917	3.56715	4
SMURF2	17.291	7.99752	7
TOR1A	17.2729	16.7109	2
CCDC42	17.2569	13.0014	3
TXNIP	17.2569	13.0014	3
NKRF	17.2488	5.83694	10
EOGT	17.2384	6.67084	7
PSMD5	17.2382	6.67644	6
UROS	17.238	2.84558	9
DKFZp686P12242	17.2159	NA	1
ASAP1	17.1889	3.87752	15
RBM15B	17.1778	12.5135	3
GPR110	17.1574	8.94754	8
ATP11C	17.1403	3.44354	8
GRM4	17.1392	4.83502	9
CELF2	17.1383	1.11719	20
TBC1D32	17.1354	9.21438	4
NDUFB8	17.1281	1.93125	6
ARHGAP4	17.1242	4.21943	15
LIMA1	17.1219	3.86748	10
MYRF	17.1157	5.22878	12
SLFN13	17.1105	7.46145	6
MAGEE1	17.0998	16.7782	2
COL15A1	17.0924	NA	1
DKFZp686K04147	17.0924	NA	1
FLJ21901	17.0924	NA	1
RIMBP3B	17.0924	NA	1
CROT	17.0876	4.14966	5
REXO4	17.07	3.25642	4
APBB1IP	17.0681	15.015	3
CTNNA2	17.0428	4.09975	12
HUS1	17.0416	1.00737	6
MDFIC	17.0402	4.59577	8
FZD9	17.0336	1.68285	2
KIF2C	17.0247	3.78213	8
PCDHGB7	17.0197	3.83917	2
CASZ1	17.0181	5.59141	4
PGLYRP2	17.0171	6.75493	5
RANBP10	17.0123	3.77209	12
C3orf22	17.0015	2.05785	2
LOC102725179	17.0015	2.05785	2
HABP4	16.9919	5.66397	2
ANKK1	16.9893	4.38217	5
ESRRG	16.9684	4.45766	12
SLC44A4	16.9229	8.73851	4
ZNF334	16.9199	3.62312	6
DIEXF	16.9098	5.11917	3
VTI1A	16.9017	2.11557	9
VAX1	16.8717	5.54376	2
ANKS6	16.8697	2.79695	8
SELE	16.8622	3.0968	6
IGSF1	16.8423	1.8741	6
SLC9C1	16.818	6.5124	5
ANKRD61	16.7967	NA	1
C17orf102	16.7967	NA	1
CCDC144NL	16.7967	NA	1
CCNB1V	16.7967	NA	1
CENPL	16.7967	0	2
CNPY4	16.7967	NA	1
DKFZp547J2313	16.7967	NA	1
DKFZp686E17257	16.7967	NA	1
DKFZp686I14200	16.7967	NA	1
FABP7	16.7967	NA	1
FKSG37	16.7967	NA	1
FLJ00085	16.7967	NA	1
FOXJ2	16.7967	0	2
hCG_1987117	16.7967	NA	1
hCG_2018282	16.7967	NA	1
HEL-9	16.7967	NA	1
IFNG	16.7967	0	2
IL21R	16.7967	0	2
LOC101928356	16.7967	NA	1
LOC101930576	16.7967	NA	1
LOC339742	16.7967	NA	1
NR3A2	16.7967	NA	1
OR6M1	16.7967	NA	1
PCBP1	16.7967	NA	1
PCDHB4	16.7967	NA	1
PFN3	16.7967	NA	1
PLEK	16.7967	NA	1
RCVRN	16.7967	NA	1
ZNF658B	16.7967	NA	1
CPXM1	16.7917	4.06715	2
LOH12CR1	16.7917	4.06715	2
PDZD11	16.7917	4.06715	2
DKFZp686M21196	16.7896	NA	1
USP13	16.787	12.534	3
SYNE1	16.7829	1.65102	46
C6	16.7793	4.62267	7
CCDC144A	16.7744	3.14599	9
SIMC1	16.7416	10.5921	5
BCKDK	16.7247	3.06592	8
ADPRH	16.7246	14.2686	2
PPM1G	16.7246	14.2686	2
SLC22A17	16.7246	4.1343	5
ELMSAN1	16.7141	9.20224	5
CARD6	16.7129	14.6598	2
LMX1A	16.6975	13.2407	3
MECOM	16.6953	2.31839	22
PTPRG	16.6941	4.93172	8
SQLE	16.691	9.94505	4
RDH11	16.682	4.10088	8
SAMSN1	16.6809	5.15833	5
ZXDC	16.6769	1.44502	5
ADCY6	16.6742	4.23429	7
PRRC2C	16.6674	1.71089	19
CRELD1	16.6461	4.04155	9
HSD17B13	16.6354	14.3578	2
ASMTL	16.6293	1.12017	4
LOC100132731	16.6278	0.752139	4
DRAP1	16.6171	14.2408	5
SH2D5	16.6077	2.52067	6
SRSF4	16.5903	9.9935	4
PLEKHA8	16.5901	1.58854	7
NPIPB8	16.5826	3.63033	6
GANAB	16.5816	4.46022	8
EVI5L	16.5815	7.62844	4
KRT40	16.5632	3.05393	4
MYBL2	16.5495	2.8657	2
RGS7	16.5478	2.42964	11
DGCR14	16.5345	10.4824	5
NSMCE2	16.5327	7.33617	7
ECT2	16.5266	5.24624	14
MMP13	16.5231	8.35429	4
MMP25	16.5231	14.4701	2
ATG7	16.5078	4.91425	20
POLD1	16.5037	2.90029	10
LMNA	16.4891	3.02046	9
LOC101927276	16.4577	NA	1
MTERFD1	16.4494	2.79624	7
STK32C	16.4285	7.37048	8
AFTPH	16.4261	0.370612	5
SERAC1	16.4255	6.43154	6
AVGR5	16.4245	NA	1
DKFZp572F2170	16.4245	NA	1
GIMAP1-GIMAP5	16.4245	NA	1
hCG_23833	16.4245	NA	1
LOC101060017	16.4245	NA	1
LOC102724147	16.4245	NA	1
RDH14	16.4245	NA	1
NPIPB9	16.421	2.07782	11
GGT5	16.4197	6.10538	9
TBX1	16.419	9.09128	4
DZIP1L	16.4162	2.98113	10
NPEPL1	16.4157	6.18806	5
ABCB8	16.4019	4.34122	14
OGG1	16.3919	2.37718	19
C6orf132	16.3773	14.3242	2
IL18R1	16.3703	7.42388	6
SPG11	16.3439	9.41589	19
CCPG1	16.3084	7.96661	9
HIST1H1T	16.3035	10.1443	2
TRMT6	16.3024	12.7304	3
DMBT1	16.2989	0.748472	25
RBBP5	16.2977	1.75807	9
C9orf64	16.2875	5.99092	4
BPTF	16.2791	1.87347	28
ABCF3	16.2694	9.67915	2
ANK3	16.2683	2.08243	40
EPS8L2	16.2462	10.9622	10
DNAH12	16.2377	6.58965	8
ZNF385C	16.2328	2.77214	4
WEE2	16.2294	16.042	2
ZNF683	16.229	3.50794	6
BLZF1	16.2246	6.4855	4
TYRP1	16.2165	5.60709	6
FGFR2-BICC1	16.2	NA	1
LAG3	16.2	8.72814	2
RD3	16.2	8.72814	2
MKL1	16.1702	4.23328	8
RHOBTB2	16.1625	2.89688	4
WNK2	16.162	7.91213	22
CHRM5	16.1574	4.70145	4
KCTD5	16.1416	2.91771	2
MAB21L3	16.1416	2.91771	2
SPRYD4	16.1416	2.91771	2
TEX22	16.1416	2.91771	2
GFM2	16.1394	3.46236	7
TMEM155	16.113	12.0069	2
UBE3C	16.1001	6.00202	4
OTOG	16.0437	8.1977	3
B4GALT1	16.0323	8.18581	5
ZMYND15	16.0285	7.48231	3
DCAF12	16.0237	2.69271	2
GNRHR	16.0236	5.63891	4
LOC101928969	16.0222	10.4256	2
PRICKLE4	16.0144	8.65799	4
PRDX5	16.0064	6.42529	5
GSS	15.9977	2.81715	2
LOC101927029	15.9977	2.81715	2
SCAF8	15.9977	1.62648	4
C7orf72	15.9952	4.66723	2
SLC1A1	15.9952	4.66723	2
AMD1	15.9903	5.42851	4
PCDH18	15.9659	5.27238	7
NPC1L1	15.9646	5.34129	4
SPATA13	15.9644	3.21725	9
LOC101929070	15.9545	1.38623	114
LOC101060400	15.9397	8.57185	3
AOC1	15.9334	4.35978	4
TLE4	15.9275	2.11872	31
HIPK2	15.9242	3.2353	8
ZZEF1	15.9216	4.60368	11
BUB3	15.9187	2.25712	5
ZNF488	15.9107	4.5539	9
MPP7	15.9004	5.84844	6
WDR11	15.8787	5.343	5
PXDNL	15.8603	3.48697	7
IL32	15.8521	2.40054	11
KIF25	15.8194	13.6542	3
MRPL2	15.8117	8.63824	6
GSE1	15.8058	3.28644	14
CEP97	15.7968	3.60999	5
EYA1	15.7911	1.71196	13
CLTC	15.7793	6.69401	10
IL21	15.7748	2.4438	3
C9orf84	15.7657	1.53769	7
LETM1	15.7476	3.54852	4
C9orf43	15.74	2.55945	3
TPM3	15.7301	2.98116	23
IPCEF1	15.7248	1.17893	7
LOC101930355	15.7229	NA	1
LOC102724014	15.7229	NA	1
LOC102724984	15.7229	NA	1
NLRP13	15.7229	0	2
VPRBP	15.7204	3.89415	5
SDHB	15.6966	7.73753	3
SPAG17	15.6731	6.19486	10
WDR62	15.6592	5.12937	4
C6orf106	15.6581	3.40126	5
SULT6B1	15.6581	3.40126	5
RPL36A-HNRNPH2	15.6579	8.44461	4
CCDC134	15.6574	15.3358	2
SPDYA	15.6574	8.8541	4
CMAS	15.6547	10.4588	3
NEO1	15.6325	1.30208	9
GSK3B	15.628	2.82292	6
CCDC51	15.6238	8.87353	4
SPTAN1	15.6159	0.707284	15
RIMBP3	15.6141	NA	1
TLE1	15.602	1.6752	18
DUX2	15.5903	15.4029	2
FHAD1	15.5901	3.37192	15
RSPH3	15.5786	15.4146	2
ATP6V1E1	15.5718	3.58166	4
USP38	15.565	0.922394	3
PTK6	15.5621	5.29678	2
CDV3	15.5506	1.07299	16
EIF2C3	15.5494	4.22142	2
PPP2R3A	15.5369	4.99147	8
SYNCRIP	15.5312	10.6981	10
RBM28	15.5165	6.52546	7
NINL	15.5115	9.69999	7
ZBTB46	15.5114	15.4817	2
EXOC3	15.5058	5.88451	6
MAGEA2B	15.5056	13.744	8
NXF2	15.5011	15.4921	2
GLS2	15.4981	3.49793	17
LCP1	15.4895	13.9328	4
SEMA5B	15.4721	5.13709	9
DUSP16	15.4708	3.70588	5
TIMELESS	15.4581	10.9029	2
VEPH1	15.4562	6.29542	12
PFKP	15.4457	4.80114	14
ANKRD33B	15.439	6.96159	3
CENPA	15.436	2.71143	3
TXNRD3	15.4243	5.32328	6
PSMC2	15.3926	4.00903	5
VSTM4	15.3912	8.34518	3
CERKL	15.3879	5.52682	7
ANKZF1	15.3793	6.98484	8
GTPBP2	15.3772	5.75289	7
TRIM50	15.3743	1.00285	3
GLDN	15.3661	2.67018	5
ADAR2d	15.3507	NA	1
CKLFSF7	15.3507	NA	1
CR1L	15.3507	NA	1
dJ402G11.9	15.3507	NA	1
DKFZp434I2435	15.3507	NA	1
DKFZp686I01262	15.3507	NA	1
DKFZp686N0561	15.3507	NA	1
FAM90A23P	15.3507	NA	1
FLJ00307	15.3507	NA	1
GTF2F2	15.3507	NA	1
hRED1	15.3507	NA	1
IKIP	15.3507	NA	1
LOC101930279	15.3507	NA	1
LOC102725320	15.3507	NA	1
LOC728741	15.3507	NA	1
MYPOP	15.3507	NA	1
NIM1	15.3507	NA	1
OGFRL1	15.3507	0	2
PRED58	15.3507	NA	1
SSX9	15.3507	NA	1
THNSL1	15.3507	NA	1
CSMD1	15.3502	0.705232	7
ABCC8	15.3472	6.16851	8
INF2	15.343	4.08271	5
CBX8	15.3123	2.05186	3
ALG12	15.3017	13.9265	3
CDH7	15.3017	13.9265	3
TROVE2	15.2868	5.30051	9
WDR60	15.2661	3.97858	7
SUGP2	15.2642	5.30288	8
CTTNBP2	15.2582	7.65018	15
ZNF487	15.2581	3.46756	4
2018-03-01	15.2569	13.9506	3
CAPN8	15.2563	8.87377	8
CNTRL	15.2275	3.16861	12
[truncated: 24,252 more rows]
